# Supplementary material for: Sleep Quality and Emotional Correlates in Taiwanese Coronary Artery Bypass Graft Patients 1 Week and 1 Month after Hospital Discharge: A Repeated Descriptive Correlational Study
Source: PLoS One. 2015 Aug 20;10(8):e0136431. doi: 10.1371/journal.pone.0136431 (PMC4546334; doi:10.1371/journal.pone.0136431)
Supplement: S1 Dataset — (XLSX) [file pone.0136431.s001.xlsx]

## Sheet: CABG Sleep_miminal data
ID	Gender	Age	Marital status	Caregivers	Education	Religion	Smoking	Drinking	Number of comorbidities	Procedural status	Cardiopulmonary bypass	Total number of grafts	hospital stay	medication1	medication２	NYHA1	NYHA_2	A_1	D_1	A_2	D_2	subjective sleep quality_1	Sleep latency scores_1	bed time(h)_1	sleep time(h)_1	sleep efficiency_1	sleep efficiency scores_1	Sleep disturbance scores_1	Daytime dysfunction scores_1	sleep medication_1	PSQI scores_1	subjective sleep quality_2	bed time(h)_2	sleep time(h)_2	sleep efficiency_2	sleep efficiency scores_2	Sleep disturbance scores_2	Daytime dysfunction scores_2	Sleep latency scores_2	Sleep medication _2	PSQI scores_2	not sleep 30 mins_1	waking night_1	SOB_1	toilet_1	cough_1	cold_1	hot_1	bad dream_1
1	1	81	1	1	4	0	1	0	3	0	2	2	13	15	11	3	2	5	11	3	15	1	3	24	7.5	31.2413	3	1	2	3	13	1	10.5067	7.5	71.3832	2	1	2	2	3	11	3	1	0	2	2	0	0	0
2	0	74	0	1	0	1	0	0	3	1	2	3	31	14	9	3	1	15	7	13	8	3	3	24	4.5	18.7448	3	2	3	0	17	3	24	4.5	18.75	3	1	3	3	0	16	3	3	0	3	3	3	0	3
3	1	61	0	1	2	0	0	0	3	1	1	3	21	15	14	2	1	1	6	0	8	3	3	8.5	4.5	52.8997	3	2	3	0	17	1	7	6.5	92.8571	0	1	1	0	0	4	3	0	3	3	3	0	0	1
4	1	70	0	0	0	1	0	0	4	0	1	2	31	13	9	3	2	10	13	7	11	2	1	8.5	7.5	88.1661	0	2	3	0	8	1	8.50667	7.5	88.1661	0	2	2	0	0	5	0	1	1	3	3	3	0	0
5	1	63	1	1	4	1	0	0	4	0	1	3	10	11	11	3	3	2	16	0	11	3	3	7.5	4.5	59.9467	3	2	3	3	20	1	7.00667	4.5	64.2245	3	1	2	2	2	14	3	2	3	0	2	0	3	0
6	0	35	1	1	4	0	0	0	1	1	1	3	13	8	6	2	1	8	10	4	4	2	2	9.5	6.5	68.3731	2	1	3	0	11	1	9.00667	7.5	83.2717	1	1	1	0	0	4	3	0	0	3	1	0	0	2
7	1	50	0	0	3	0	1	0	2	1	1	2	18	12	7	1	1	0	1	0	4	0	0	8.00667	7.5	93.6719	0	1	0	0	1	0	8.00667	7.5	93.6719	0	1	0	0	0	1	0	0	0	2	0	0	0	0
8	1	80	1	1	1	0	0	0	1	1	2	4	21	17	12	2	2	8	6	9	12	1	0	10.0067	7.5	74.95	2	2	2	3	9	3	10.0067	4.5	44.97	3	2	3	3	1	18	0	0	0	3	3	0	3	1
9	1	61	1	1	1	1	0	0	4	0	2	2	17	12	9	2	1	7	14	5	6	2	2	8.00667	6.5	81.1823	1	2	3	0	11	1	8.00667	7.5	93.6719	0	1	1	0	0	3	2	3	0	3	1	0	1	1
10	1	79	1	1	1	1	0	0	5	1	1	2	32	8	7	3	2	13	15	7	19	3	3	5.50667	4.5	81.7191	1	2	3	0	15	2	6.50667	6.5	99.8975	0	1	3	3	0	10	3	3	3	1	3	2	2	1
11	1	63	1	1	1	1	0	0	1	0	1	3	13	13	9	1	1	2	4	12	12	2	3	12.0067	4.5	37.4792	3	1	2	3	17	3	7.00667	4.5	64.2245	3	1	3	3	3	19	3	3	0	3	0	0	0	0
12	1	81	0	1	4	1	0	0	2	1	1	2	14	6	9	1	1	13	19	18	17	3	3	9.50667	4.5	47.3352	3	2	3	0	17	3	10.0067	4.5	44.97	3	2	3	3	2	19	3	3	1	3	1	0	0	2
13	1	46	0	0	3	0	1	0	2	0	1	3	10	13	7	2	2	3	7	6	14	2	2	28.0067	4.5	16.0676	3	1	3	3	17	2	7	6.5	92.8571	0	2	2	3	1	11	3	3	0	0	0	0	1	0
14	1	67	1	1	1	1	0	0	3	0	1	3	20	10	5	2	1	5	16	0	5	2	1	11.5067	6.5	56.489	3	1	3	0	11	0	10.0067	7.5	74.95	2	1	2	0	0	5	1	2	2	3	1	0	0	0
15	1	66	1	1	1	1	0	0	4	0	1	3	10	13	8	1	1	0	9	0	1	0	0	6.00667	7.5	100	0	1	0	0	1	0	8.00667	7.5	93.6719	0	1	0	0	0	1	0	0	0	2	0	0	0	0
16	1	41	1	1	3	1	0	1	2	0	1	3	14	6	5	2	1	5	13	0	4	1	0	8.00667	6.5	81.1823	1	2	2	0	7	1	9.00667	7.5	83.2717	1	2	1	0	0	5	0	0	0	3	3	0	3	0
17	1	61	1	1	3	0	0	1	4	0	1	4	10	15	8	2	1	5	9	1	8	3	3	11.0067	5.5	49.9697	3	2	3	0	16	0	8.50667	6.5	76.4107	1	1	0	1	0	4	3	3	3	3	3	0	3	0
18	1	76	1	1	1	1	0	1	3	0	2	2	28	15	7	2	2	20	20	2	10	3	3	10.5067	4.5	42.8299	3	2	3	3	20	2	9.00667	5.5	61.0659	3	1	3	3	0	14	3	3	0	3	2	0	0	0
19	1	53	1	1	4	1	0	0	3	1	2	1	11	13	7	2	1	0	9	3	1	1	0	8.00667	7.5	93.6719	0	1	3	0	5	0	9.00667	7.5	83.2717	1	1	2	0	0	4	0	3	0	2	0	0	0	0
20	0	65	0	1	3	1	0	0	2	1	1	3	16	13	7	2	1	3	13	6	3	1	1	8.00667	7.5	93.6719	0	1	2	0	5	1	8.00667	7.5	93.6719	0	1	1	0	0	3	0	0	0	3	0	0	0	0
21	1	79	0	1	1	1	1	0	5	1	1	3	17	14	12	2	1	2	18	2	15	3	3	8.50667	4.5	52.8997	3	2	3	0	17	3	24	4.5	18.75	3	2	3	3	0	17	3	3	0	3	0	0	0	3
22	0	85	0	1	0	1	0	0	6	0	1	3	26	11	7	3	2	10	16	4	16	3	3	9.50667	4.5	47.3352	3	1	3	3	19	3	8.50667	4.5	52.8997	3	1	3	3	3	19	3	3	0	3	0	0	0	0
23	1	65	1	1	2	1	0	1	3	1	1	3	22	13	6	2	1	3	10	0	8	1	2	7.50667	5.5	73.2682	2	1	2	0	10	0	7.00667	6.5	92.7688	0	1	0	2	0	4	2	0	0	0	1	0	0	0
24	0	52	1	1	3	1	1	0	3	1	1	4	23	11	11	2	2	12	17	8	20	3	3	8.00667	4.5	56.2032	3	1	3	0	16	2	8.50667	4.5	52.8997	3	1	3	3	1	16	3	3	0	0	1	0	0	0
25	1	72	1	1	1	1	1	0	3	0	1	4	18	12	5	2	1	3	11	4	11	2	3	9.00667	4.5	49.963	3	1	3	0	15	2	10.0067	5.5	54.9634	3	1	2	3	0	13	3	1	0	3	1	0	0	0
26	1	58	1	1	4	1	1	0	3	1	1	3	20	16	12	2	2	0	15	3	7	3	3	9.00667	4.5	49.963	3	2	3	3	20	1	9.50667	7.5	78.892	1	1	2	3	0	8	3	3	0	2	2	0	0	2
27	1	46	0	0	3	1	0	0	2	1	1	1	11	13	12	2	1	7	10	5	13	3	3	12.0067	4.5	37.4792	3	1	3	1	17	2	8.00667	4.5	56.2032	3	1	2	3	1	15	3	3	0	3	0	1	0	0
28	1	65	1	1	1	1	0	0	3	0	1	3	15	18	10	2	1	2	8	0	3	0	0	29.5067	7.5	25.418	3	1	0	0	4	1	8	7.5	93.75	0	1	1	1	0	4	0	0	0	3	3	0	0	0
29	1	59	1	1	4	0	0	0	4	1	1	2	16	13	2	3	2	19	15	5	11	3	0	6.00667	4.5	74.9168	2	2	3	0	12	2	7.50667	5.5	73.2682	2	1	2	1	0	10	0	3	3	1	1	1	1	3
30	1	40	1	1	3	1	1	0	1	0	1	3	12	10	4	3	1	11	6	10	12	2	1	7.67333	7.5	97.7411	0	1	2	3	9	1	8.00667	6.5	81.1823	1	2	1	1	2	9	1	2	2	1	1	0	0	0
31	1	83	1	1	1	1	0	0	5	1	1	3	38	16	6	3	2	5	11	8	11	3	3	10.5067	4.5	42.8299	3	2	3	3	20	1	10.5067	6.5	61.8655	3	2	2	2	0	11	3	3	2	3	0	0	0	3
32	0	55	1	1	2	1	0	0	3	1	1	2	10	11	11	1	2	0	13	1	11	1	2	10.5067	7.5	71.3832	2	1	1	3	10	1	10.0067	7.5	74.95	2	1	2	3	3	12	0	3	0	3	0	0	0	0
33	1	75	1	1	1	1	0	0	4	0	1	3	31	10	13	2	1	5	18	0	7	3	3	9.00667	4.5	49.963	3	2	3	0	17	1	10.0067	7.5	74.95	2	1	1	1	0	6	3	3	0	3	2	0	3	3
34	0	62	0	1	2	1	0	0	3	1	1	3	32	17	11	3	2	8	19	7	8	1	3	9.00667	6.5	72.1688	2	1	2	3	13	1	8.00667	6.5	81.1823	1	1	1	0	3	8	3	0	0	3	0	0	0	0
35	0	80	1	1	1	1	1	0	2	0	1	1	17	15	8	3	2	8	10	2	6	1	0	9.00667	4.5	49.963	3	2	1	0	10	1	10.0067	7.5	74.95	2	1	2	1	0	7	0	0	0	3	3	0	0	3
36	1	62	1	1	4	1	0	1	5	1	2	3	15	16	14	1	1	1	3	3	8	1	1	10.0067	7.5	74.95	2	1	1	0	5	3	10.0067	7.5	74.95	2	1	2	0	0	8	0	2	0	3	0	0	3	1
37	1	69	1	0	1	1	0	1	2	0	1	3	14	12	10	1	2	2	15	6	12	1	1	8.00667	7.5	93.6719	0	1	1	3	7	1	8.50667	7.5	88.1661	0	1	2	1	0	5	2	2	0	3	1	0	0	0
38	1	55	1	1	1	1	0	0	3	1	1	2	21	18	15	1	1	7	5	2	9	1	0	9.00667	7.5	83.2717	1	2	2	0	6	1	9.00667	7.5	83.2717	1	1	2	0	0	5	0	3	2	3	3	0	3	2
39	0	78	0	1	4	1	0	0	1	1	1	3	19	17	8	2	1	8	17	0	3	3	3	7.50667	4.5	59.9467	3	2	3	3	20	0	9.00667	7.5	83.2717	1	1	1	0	1	4	3	3	1	3	2	0	0	2
40	1	73	1	1	3	1	1	0	4	0	1	3	22	15	9	2	2	9	18	6	10	2	3	8.50667	7.5	88.1661	0	2	3	0	10	2	7.50667	7.5	99.9112	0	1	3	3	0	9	3	0	0	3	3	0	1	3
41	1	61	1	1	4	0	1	0	2	1	2	2	11	12	7	2	1	0	5	0	6	1	1	8.50667	6.5	76.4107	1	0	1	0	5	1	8.50667	7.5	88.1661	0	1	1	0	0	3	1	0	0	0	0	0	0	0
42	1	76	1	1	3	1	1	1	4	0	1	1	13	8	6	2	1	2	8	1	4	3	2	7.00667	4.5	64.2245	3	2	3	0	16	1	7.00667	6.5	92.7688	0	2	2	2	0	8	2	2	0	3	0	3	0	3
43	1	62	1	1	1	0	0	0	2	1	1	2	24	15	14	2	2	4	1	4	8	2	2	10.0067	4.5	44.97	3	1	2	0	13	2	10.0067	4.5	44.97	3	1	2	1	3	15	2	1	0	3	0	0	0	0
44	0	68	1	1	1	1	0	0	5	1	1	3	40	15	10	2	2	1	5	1	11	0	0	7.00667	7.5	100	0	0	0	0	0	0	9.00667	7.5	83.2717	1	0	0	0	0	1	0	0	0	0	0	0	0	0
45	0	78	1	1	3	1	0	0	6	1	1	1	42	13	8	2	3	6	1	8	17	1	2	9.50667	4.5	47.3352	3	2	1	0	12	3	8.00667	4.5	56.2032	3	2	3	3	2	19	2	1	2	3	3	0	0	0
46	0	58	1	1	1	1	0	0	2	1	1	4	19	11	6	2	2	12	13	3	9	3	3	5.00667	4.5	89.8802	0	2	3	1	15	2	8.00667	4.5	56.2032	3	2	3	1	0	14	3	3	1	3	3	3	0	0
47	1	47	1	1	1	1	1	1	4	1	1	3	13	11	11	2	1	2	16	0	0	1	3	10.0067	6.5	64.9567	3	1	1	3	13	0	9.50667	7.5	78.892	1	1	0	0	0	2	3	0	0	3	1	0	0	0
48	1	62	1	1	4	1	1	0	3	1	1	3	30	16	12	1	1	3	3	0	6	3	1	9.00667	6.5	72.1688	2	2	2	3	14	2	10.5067	7.5	71.3832	2	2	2	2	3	13	0	3	0	3	3	0	0	0
49	1	65	1	1	1	0	0	1	4	0	1	2	16	15	10	2	1	17	11	5	11	3	3	5.50667	4.5	81.7191	1	1	2	3	16	2	6.00667	5.5	91.5649	0	1	2	2	2	11	3	3	0	3	0	0	0	3
50	1	56	1	1	1	1	1	0	4	1	1	3	21	14	12	3	2	11	18	6	11	3	3	7.00667	4.5	64.2245	3	2	3	0	17	2	8.00667	5.5	68.6928	2	1	2	3	0	12	3	3	3	3	3	0	0	1
51	0	80	1	1	1	1	0	0	2	0	1	3	19	5	5	2	1	2	8	1	5	1	1	8.50667	6.5	76.4107	1	1	2	0	7	1	9.00667	7.5	83.2717	1	1	1	0	0	4	0	2	0	3	0	0	0	0
52	1	80	1	1	1	1	1	0	4	0	2	2	17	19	10	2	2	6	14	10	18	3	3	24.0067	4.5	18.7448	3	2	3	0	17	2	24	4.5	18.75	3	2	3	3	0	16	3	3	1	3	2	0	0	1
53	1	51	1	1	3	1	1	0	2	1	1	1	13	9	8	1	1	0	8	0	6	1	0	9.50667	7.5	78.892	1	1	1	0	4	1	9.00667	7.5	83.2717	1	1	1	1	0	5	0	1	0	3	0	0	0	0
54	1	85	0	1	2	1	0	0	3	1	1	2	15	14	11	2	2	4	13	2	8	2	2	24.0067	6.5	27.0758	3	1	1	0	10	1	11.0067	6.5	59.0551	3	1	1	1	0	8	2	0	0	3	3	0	0	0
55	0	62	1	1	1	1	0	0	4	1	1	2	31	9	9	2	1	9	16	1	7	3	2	10.5067	5.5	52.3477	3	1	3	3	17	1	10.5067	6.5	61.8655	3	1	1	1	1	9	2	2	0	3	2	0	0	1
56	1	76	0	1	1	1	0	0	5	0	1	2	19	16	14	2	1	6	14	4	5	2	3	10.0067	5.5	54.9634	3	2	3	0	15	1	9.50667	6.5	68.3731	2	1	1	1	0	7	3	3	0	3	1	0	1	1
57	0	69	1	1	3	1	0	0	4	1	1	3	49	13	9	3	2	6	19	4	8	3	3	24.0067	4.5	18.7448	3	1	3	3	19	1	8.00667	6.5	81.1823	1	1	1	3	2	10	3	3	1	0	1	0	0	1
58	0	68	1	1	1	1	0	0	7	0	2	2	18	10	11	2	1	11	13	3	5	2	1	10.5067	7.5	71.3832	2	2	3	0	10	0	10.0067	7.5	74.95	2	1	0	1	0	4	1	0	0	3	0	3	0	3
59	1	56	1	1	4	1	1	0	3	1	1	2	19	10	6	2	1	8	17	4	8	3	3	8.00667	5.5	68.6928	2	2	3	0	15	1	8.00667	5.5	68.6928	2	1	1	2	0	9	3	3	1	3	1	0	0	3
60	0	62	0	1	0	1	0	0	3	0	1	3	17	14	7	2	1	3	12	1	5	2	3	7.00667	5.5	78.4967	1	1	3	0	12	1	8.00667	6.5	81.1823	1	1	1	2	0	7	3	3	0	0	3	0	0	2
61	1	55	1	1	3	1	1	0	4	0	1	3	20	9	5	2	1	3	9	0	3	3	3	6.50667	4.5	69.1598	2	1	3	0	15	2	6.50667	4.5	69.1598	2	1	2	3	0	13	3	3	0	3	1	0	1	0
62	1	64	1	1	1	1	0	0	3	0	1	3	31	17	9	2	1	5	18	3	6	3	2	7.00667	5.5	78.4967	1	1	3	3	15	1	7.00667	6.5	92.7688	0	1	1	1	3	8	3	3	0	2	1	0	1	0
63	1	52	1	1	2	1	1	0	5	0	2	4	31	12	7	2	1	4	14	2	9	2	2	10.0067	5.5	54.9634	3	1	2	0	12	1	10.0067	6.5	64.9567	3	1	1	1	0	8	2	3	0	3	1	0	0	1
64	1	60	1	1	3	1	0	0	5	0	1	2	18	10	9	2	1	2	11	2	5	2	2	9.00667	5.5	61.0659	3	2	3	0	14	1	8.00667	6.5	81.1823	1	1	1	2	0	7	3	2	1	3	1	0	1	1
65	1	62	1	1	2	1	0	0	5	0	1	4	17	7	9	2	1	3	17	2	4	3	3	24.0067	4.5	18.7448	3	2	3	0	17	1	9.00667	6.5	72.1688	2	1	1	1	0	7	3	3	1	3	2	0	2	1
66	1	56	1	1	3	1	0	0	6	0	1	3	16	17	7	2	1	0	9	3	1	1	0	8.50667	7.5	88.1661	0	1	3	0	5	0	9.00667	7.5	83.2717	1	1	2	0	0	4	0	3	0	2	0	0	0	0
67	1	89	0	1	1	1	0	0	6	1	1	3	48	14	12	2	2	2	11	2	13	2	3	7.00667	4.5	64.2245	3	2	3	0	16	0	9.00667	5.5	61.0659	3	1	0	2	0	8	3	3	1	3	2	1	0	0
68	1	42	1	1	3	1	1	0	3	0	1	4	22	13	8	3	1	5	17	2	3	3	1	9.50667	5.5	57.8541	3	2	3	0	14	0	9.00667	6.5	72.1688	2	1	0	1	0	5	1	3	2	3	1	0	0	2
69	0	61	0	1	4	0	0	0	4	0	1	3	23	15	5	2	1	11	14	5	13	3	3	9.00667	4.5	49.963	3	2	3	3	20	3	9.00667	5.5	61.0659	3	2	2	2	3	17	3	3	0	3	3	0	1	0
70	0	81	0	1	1	1	0	0	4	0	1	4	33	16	8	2	1	3	15	3	17	3	3	24.0067	5.5	22.9103	3	1	3	3	18	3	24	5.5	22.9167	3	1	2	3	3	17	2	3	1	3	2	0	0	0
71	1	56	1	0	3	1	0	0	1	1	1	4	13	10	7	2	1	1	6	0	8	3	3	8.50667	4.5	52.8997	3	2	3	0	17	1	8	6.5	81.25	1	1	1	0	0	5	3	0	3	3	3	0	0	1
72	1	56	1	1	3	1	1	0	2	1	1	2	10	12	7	2	1	0	5	0	6	1	1	8.50667	6.5	76.4107	1	0	1	0	5	1	8.50667	7.5	88.1661	0	1	1	0	0	3	1	0	0	0	0	0	0	0
73	1	73	1	0	0	1	0	0	8	0	1	3	14	16	7	3	2	10	13	7	11	2	1	8.50667	7.5	88.1661	0	2	3	0	8	1	8.50667	7.5	88.1661	0	2	2	0	0	5	0	1	1	3	3	3	0	0
74	1	72	1	1	1	1	0	1	7	0	1	2	11	12	12	1	1	1	3	3	8	1	1	10.0067	7.5	74.95	2	1	1	0	5	3	10.0067	7.5	74.95	2	1	2	0	0	8	0	2	0	3	0	0	3	1
75	1	69	1	1	2	1	0	0	4	0	1	2	11	14	7	2	1	0	9	18	17	1	0	8.00667	7.5	93.6719	0	1	3	0	5	3	10.0067	4.5	44.97	3	2	3	3	2	19	0	3	0	2	0	0	0	0
76	0	85	0	1	0	1	0	0	2	0	2	2	26	8	6	2	1	5	15	1	6	3	2	9.00667	6.5	72.1688	2	1	2	0	11	1	9.50667	6.5	68.3731	2	1	1	2	0	8	2	2	0	3	1	0	0	0
77	1	76	1	1	1	1	0	0	8	0	2	3	30	13	11	3	2	9	19	4	17	3	3	24.0067	4.5	18.7448	3	2	3	3	20	3	24	4.5	18.75	3	2	3	3	3	20	3	3	3	3	2	0	0	0
78	1	78	1	1	1	1	0	0	3	0	2	2	37	9	5	2	1	14	11	3	6	2	2	8.50667	5.5	64.6552	3	2	3	0	14	1	9.00667	6.5	72.1688	2	1	1	1	0	7	3	3	3	3	1	1	2	2
79	1	87	0	1	0	1	0	0	4	0	1	3	32	18	12	2	2	3	17	0	10	3	3	8.00667	4.5	56.2032	3	1	3	2	18	2	8.00667	5.5	68.6928	2	1	2	2	1	12	3	3	2	3	0	0	0	0
80	1	52	1	1	3	0	0	0	4	1	1	2	11	10	12	3	2	9	19	4	17	3	3	8.00667	4.5	56.2032	3	1	3	3	19	3	8.00667	4.5	56.2032	3	1	3	3	3	19	3	3	3	0	2	0	0	0
81	1	77	1	1	0	1	0	0	6	0	1	3	81	11	10	3	3	5	17	2	7	2	2	8.50667	4.5	52.8997	3	2	2	1	15	1	11.0067	5.5	49.9697	3	1	2	2	0	11	3	3	1	2	1	0	1	2
82	1	77	0	1	1	1	0	0	5	0	1	4	30	16	14	2	1	3	13	3	3	1	2	9.50667	5.5	57.8541	3	1	1	3	13	1	9.50667	6.5	68.3731	2	1	1	1	0	7	2	0	0	0	0	0	0	1
83	1	62	1	1	4	1	0	1	5	1	2	3	15	17	14	1	1	1	3	3	8	1	1	10.0067	7.5	74.95	2	1	1	0	5	3	10.0067	7.5	74.95	2	1	2	0	0	8	0	2	0	3	0	0	3	1
84	0	52	1	1	2	1	1	0	5	0	2	4	31	13	8	2	1	4	14	2	9	2	2	10.0067	5.5	54.9634	3	1	2	0	12	1	10.0067	6.5	64.9567	3	1	1	1	0	8	2	3	0	3	1	0	0	1
85	1	56	1	1	3	1	0	0	6	0	1	3	16	17	9	2	1	0	9	3	1	1	0	8.50667	7.5	88.1661	0	1	3	0	5	0	9.00667	7.5	83.2717	1	1	2	0	0	4	0	3	0	2	0	0	0	0
86	0	59	1	1	4	0	0	0	4	1	1	2	16	12	2	3	2	19	15	5	11	3	0	6.00667	4.5	74.9168	2	2	3	0	12	2	7.50667	5.5	73.2682	2	1	2	1	0	10	0	3	3	1	1	1	1	3
87	1	55	1	1	1	1	0	0	3	1	1	2	21	19	15	1	1	7	5	2	9	1	0	9.00667	7.5	83.2717	1	2	2	0	6	1	9.00667	7.5	83.2717	1	1	2	0	0	5	0	3	2	3	3	0	3	2
[truncated: 12 more columns]
